# Supplementary material for: MiR-25 Regulates Wwp2 and Fbxw7 and Promotes Reprogramming of Mouse Fibroblast Cells to iPSCs
Source: PLoS One. 2012 Aug 17;7(8):e40938. doi: 10.1371/journal.pone.0040938 (PMC3422229; doi:10.1371/journal.pone.0040938)
Supplement: Table S1 — miRNAs used in the screen. (XLS) [file pone.0040938.s001.xls]

## Sheet: Sheet1
miRNA	ID	Accession	Reference
10b	mmu-mir-10b	MI0000221	Rosenfeld, et al., 2005
16-1	mmu-mir-16-1	MI0000565	Lu et al., 2005
18a	mmu-mir-18a	MI0000567	Gu et al., 2008
19a	mmu-mir-19a	MI0000688	Gu et al., 2008
19b-1	mmu-mir-19b-1	MI0000718	Rosenfeld, et al., 2005
24-1	mmu-mir-24-1	MI0000231	Tang et al., 2006
25	mmu-mir-25	MI0000689	Tang et al., 2006
29a	mmu-mir-29a	MI0000576	Rosenfeld, et al., 2005
29b-2	mmu-mir-29b-2	MI0000712	Rosenfeld, et al., 2005
29c	mmu-mir-29c	MI0000577	Rosenfeld, et al., 2005
30a	mmu-mir-30a	MI0000144	Hayashi et al., 2008
30b	mmu-mir-30b	MI0000145	Hayashi et al., 2008
30c-1	mmu-mir-30c-1	MI0000547	Tang et al., 2008
30e	mmu-mir-30e	MI0000259	Houbaviy et al., 2003
31	mmu-mir-31	MI0000579	Houbaviy et al., 2003
32	mmu-mir-32	MI0000691	Gu et al., 2008
93	mmu-mir-93	MI0000581	Tang et al., 2006
100	mmu-mir-100	MI0000692	Gu et al., 2008
106b	mmu-mir-106b	MI0000407	Houbaviy et al., 2003
124a-1	mmu-mir-124-1	MI0000716	Houbaviy et al., 2003
124a-2	mmu-mir-124-2	MI0000717	Houbaviy et al., 2003
125a	mmu-mir-125a	MI0000151	Gu et al., 2008
126	mmu-mir-126	MI0000153	Tang et al., 2008
127	mmu-mir-127	MI0000154	Tang et al., 2006
128-1	mmu-mir-128-1	MI0000155	Mi et al., 2007
146a	mmu-mir-146a	MI0000170	Shen et al., 2008
151	mmu-mir-151	MI0000173	Zhang et al., 2006
155	mmu-mir-155	MI0000177	Yanaihara et al., 2006
181a-1	mmu-mir-181a-1	MI0000697	Lu et al., 2005
181a-2	mmu-mir-181a-2	MI0000223	Lu et al., 2005
191	mmu-mir-191	MI0000233	Pelteir and Latham, 2008
199b	mmu-mir-199b	MI0000714	Gu et al., 2008
290	mmu-mir-290	MI0000388	Tang et al., 2006
291a	mmu-mir-291a	MI0000389	Gu et al., 2008
292	mmu-mir-292	MI0000390	Gu et al., 2008
293	mmu-mir-293	MI0000391	Tang et al., 2006
294	mmu-mir-294	MI0000392	Tang et al., 2006
295	mmu-mir-295	MI0000393	Tang et al., 2006
298	mmu-mir-298	MI0000398	Tang et al., 2006
301a	mmu-mir-301a	MI0000401	Houbaviy et al., 2003
301b	mmu-mir-301b	MI0004122	Houbaviy et al., 2003
302a	mmu-mir-302a	MI0000402	Houbaviy et al., 2003
302c	mmu-mir-302c	MI0003717	Houbaviy et al., 2003
302cluster	NA	NA	Lin et al., 2008
363	mmu-mir-363	MI0000765	Marson et al., 2008
367	mmu-mir-367	MI0003531	Barroso-delJesus et al., 2008
let7a-1	mmu-let-7a-1	MI0000556	Lu et al., 2005
let7a-2	mmu-let-7a-2	MI0000557	Lu et al., 2005
let7c-1	mmu-let-7c-1	MI0000559	Houbaviy et al., 2003
let7c-2	mmu-let-7c-2	MI0000560	Houbaviy et al., 2003
let7e	mmu-let-7e	MI0000561	Rosenfeld, et al., 2005
let7g	mmu-let-7g	MI0000137	Marson et al., 2008
